# Supplementary material for: On the Existence of Step-To-Step Breakpoint Transitions in Accelerated Sprinting
Source: PLoS One. 2016 Jul 28;11(7):e0159701. doi: 10.1371/journal.pone.0159701 (PMC4965108; doi:10.1371/journal.pone.0159701)
Supplement: S1 File — (XLSX) [file pone.0159701.s001.xlsx]

## Sheet: SvCoM
SvCoM		Step
Athlete		1	2	3	4	5	6	7	8	9	10	11	12
1		0.798867	0.833217	0.853519	0.88891	0.911584	0.930709	0.930463	0.951045	0.966959	0.973785	0.98746
2		0.865915	0.896022	0.906732	0.929349	0.953918	0.95388	0.952913	0.966008	0.98512	0.991089	0.999332
3		0.695859	0.715885	0.72638	0.766486	0.803979	0.802548	0.796699	0.805215	0.833297	0.874316	0.89145
3		0.705481	0.727289	0.728454	0.768283	0.766009	0.777922	0.796198	0.830455	0.857442	0.890227	0.887209
4		0.836935	0.852695	0.874066	0.889915	0.885871	0.910745	0.933991	0.94694	0.954701	0.968251
4		0.848292	0.86568	0.865422	0.880752	0.892545	0.917724	0.946135	0.955442	0.953783	0.974072	0.973909
5		0.760588	0.802187	0.8238	0.846879	0.868787	0.882701	0.893596	0.932422	0.94466	0.959707
6		0.864752	0.895744	0.928515	0.942691	0.95771	0.959765	0.977608	0.980992	0.998986	0.994832
6		0.871567	0.893273	0.91984	0.929668	0.94392	0.943098	0.965174	0.962441	0.978919	0.990231
7		0.805015	0.846948	0.906225	0.934528	0.954469	0.943004	0.966059	0.982113	1.01074	0.998481
7		0.817203	0.875957	0.908803	0.928185	0.940236	0.943851	0.977547	1.00209	1.02628	1.00987
7		0.823182	0.845107	0.868318	0.918237	0.945011	0.948008	0.965128	0.983971	1.00889	1.01788
8		0.766088	0.785704	0.809585	0.863564	0.895733	0.892437	0.895782	0.916454	0.937169	0.94631	0.963903
8		0.754332	0.789077	0.830899	0.859573	0.867827	0.87885	0.898717	0.930451	0.954936	0.954998	0.965363
9		0.755289	0.810115	0.835425	0.861544	0.856393	0.849127	0.871898	0.874663	0.906919	0.910748	0.927591
10		0.892759	0.919783	0.96755	0.99885	1.02733	1.02323	1.03295	1.0356	1.06397	1.06768
10		0.856628	0.911978	0.964006	0.963379	0.985968	0.994867	1.01725	1.03894	1.06337	1.0615
11		0.790915	0.813586	0.871264	0.88586	0.928873	0.919754	0.947584	0.947747	0.984726	0.989098	1.00476
11		0.818946	0.874553	0.89141	0.896221	0.912299	0.908917	0.936329	0.945836	0.96695	0.963472
12		0.826821	0.8648	0.884211	0.899457	0.905007	0.914296	0.924275	0.945319	0.979466	0.975553	0.980972
12		0.851327	0.880383	0.885148	0.915276	0.910798	0.918322	0.93808	0.96506	0.976393	0.993929
13		0.746367	0.799943	0.858476	0.862782	0.882643	0.881249	0.88634	0.886564	0.90732	0.906625	0.920403
13		0.791985	0.793144	0.784311	0.805684	0.816799	0.830451	0.84879	0.875772	0.900633	0.895998	0.912744
14		0.820208	0.864159	0.892254	0.926685	0.946709	0.977594	0.984936	1.00891	1.00925	1.028
14		0.816464	0.864161	0.89605	0.942969	0.959602	0.994309	0.998875	1.02566	0.994441
15		0.82166	0.843162	0.879532	0.886195	0.899322	0.923915	0.951499	0.977136	0.99282	1.01148
15		0.835411	0.844795	0.853726	0.867087	0.870536	0.894875	0.921755	0.958489	0.979567	0.985055
16		0.777728	0.805951	0.83087	0.871158	0.867413	0.868013	0.867308	0.873556	0.904982	0.94132
16		0.796976	0.830803	0.847566	0.879062	0.886069	0.889257	0.90183	0.924234	0.93658	0.935298
17		0.828982	0.867621	0.90049	0.933525	0.957738	0.993405	1.01954	1.03137	1.02964	1.0316	1.04727
17		0.890469	0.910084	0.93855	0.948909	0.958786	0.959649	0.982739	0.992584	1.00792	1.01957	1.04754
18		0.795246	0.856465	0.897492	0.93358	0.943845	0.939469	0.954436	0.976162	1.01389	1.01459
19		0.849954	0.885429	0.941875	0.981784	0.964829	0.99464	1.0067	1.03194	1.02096	1.02706
20		0.701093	0.724904	0.735421	0.751024	0.783896	0.828767	0.878347	0.899884	0.906384	0.931513	0.927857
21		0.851784	0.867356	0.890182	0.900662	0.917894	0.902226	0.924972	0.941511	0.961076	0.964751	0.982564
21		0.865391	0.875433	0.897964	0.910694	0.929512	0.917826	0.932163	0.940967	0.980375	0.973396	0.984253
22		0.776638	0.832144	0.882222	0.951483	0.941004	0.942619	0.958527	0.989972	0.980383	1.02161
22		0.816257	0.859147	0.88142	0.925013	0.935868	0.940587	0.933205	0.962272	0.97011	1.01329
23		0.796454	0.806172	0.838489	0.867222	0.874201	0.882267	0.895674	0.892498	0.938455	0.947698	0.968799
23		0.818139	0.844495	0.877275	0.890733	0.898007	0.890877	0.903109	0.907542	0.964263	0.970174	0.996054
24		0.77732	0.813559	0.822219	0.846307	0.863521	0.875463	0.880848	0.881448	0.896474	0.902913	0.911959	0.921797

## Sheet: Alpha
aaccCoM		Step
Athlete		1	2	3	4	5	6	7	8	9	10	11	12
1		0.981685	1.05923	1.15277	1.17742	1.21675	1.2203	1.25414	1.28297	1.30083	1.32401	1.35442
2		1.01986	1.01844	1.16547	1.16771	1.22874	1.20925	1.26215	1.2628	1.30166	1.29543	1.35104
3		0.92648	0.949103	1.05073	1.21133	1.11972	1.15349	1.22819	1.20729	1.26736	1.25597	1.30223
3		0.942569	0.927739	1.13451	1.05659	1.16807	1.16338	1.22982	1.21724	1.27699	1.28148	1.27954
4		0.991254	1.02591	1.13114	1.10156	1.22245	1.19827	1.24168	1.22839	1.28594	1.26954
4		1.00694	1.02031	1.13317	1.11148	1.19732	1.19316	1.24978	1.21846	1.30072	1.25551	1.30777
5		0.932621	1.09022	1.10527	1.20216	1.13654	1.20112	1.23908	1.24761	1.25214	1.28825
6		1.02404	1.06496	1.18364	1.142	1.20483	1.20309	1.2496	1.25676	1.27469	1.27445
6		1.00845	1.06127	1.16796	1.13067	1.20106	1.21201	1.22415	1.2412	1.29107	1.28185
7		0.943289	1.11451	1.0997	1.17098	1.17624	1.21328	1.24931	1.26632	1.297	1.29667
7		1.01257	1.07332	1.11894	1.16922	1.18515	1.22525	1.24584	1.28022	1.26906	1.29749
7		0.975166	1.0431	1.14773	1.15342	1.16961	1.20909	1.24813	1.27978	1.28176	1.30841
8		0.920055	1.02198	1.12615	1.16272	1.15552	1.18655	1.2396	1.24302	1.27944	1.27242	1.31231
8		0.961211	1.07046	1.10787	1.12259	1.19151	1.18618	1.24979	1.25629	1.27748	1.26919	1.3284
9		0.974431	1.0467	1.11276	1.13106	1.16446	1.21093	1.19488	1.24499	1.26757	1.27284	1.30207
10		0.977978	1.09601	1.18735	1.195	1.22391	1.23741	1.26172	1.2899	1.30846	1.32876
10		1.00548	1.14139	1.1511	1.19657	1.23332	1.24128	1.28459	1.2904	1.31481	1.38218
11		0.934557	1.06194	1.13794	1.1842	1.208	1.22189	1.279	1.2704	1.34082	1.2983	1.3749
11		1.00722	1.02145	1.15384	1.14677	1.21279	1.21849	1.28585	1.25008	1.3247	1.31478
12		1.00635	1.07958	1.11542	1.14735	1.19392	1.20267	1.24656	1.29105	1.26432	1.27523	1.30389
12		1.05293	1.05132	1.13788	1.1412	1.19267	1.2072	1.25397	1.24829	1.29987	1.27966
13		0.954657	1.08656	1.05336	1.14627	1.15035	1.17444	1.2215	1.22093	1.26713	1.25416	1.31645
13		0.956901	0.960985	1.10096	1.11871	1.17949	1.1457	1.2321	1.23116	1.2289	1.2379	1.28144
14		0.927731	1.07695	1.11712	1.21339	1.20246	1.25613	1.25939	1.32495	1.30384	1.33629
14		0.930829	1.10279	1.13266	1.21146	1.21859	1.2689	1.26798	1.31061	1.29371
15		0.974026	1.05338	1.08211	1.13471	1.17467	1.21232	1.22045	1.26348	1.27269	1.27078
15		0.982277	1.03005	1.09923	1.12219	1.16594	1.21426	1.25419	1.24877	1.25609	1.2785
16		0.964967	1.04145	1.14465	1.13191	1.14371	1.20876	1.21497	1.25502	1.23783	1.29361
16		0.97479	1.02857	1.14024	1.13087	1.16166	1.21716	1.24363	1.24307	1.23186	1.29531
17		0.95638	1.07874	1.16884	1.17255	1.23043	1.24937	1.27011	1.24726	1.30688	1.2875	1.32733
17		0.991646	1.09709	1.15942	1.15698	1.20159	1.20411	1.26528	1.24315	1.29377	1.27293	1.32981
18		0.981299	1.06046	1.13089	1.13077	1.17218	1.21129	1.23945	1.26583	1.27089	1.27922
19		1.03395	1.08464	1.18884	1.15487	1.26583	1.21773	1.31506	1.26092	1.33619	1.31256
20		0.964514	1.06911	1.1041	1.18195	1.17223	1.24017	1.24023	1.24811	1.2795	1.27715	1.33424
21		1.03	1.10657	1.17346	1.20538	1.18019	1.24018	1.25225	1.28538	1.27758	1.31545	1.309
21		1.02314	1.10454	1.17713	1.1951	1.19559	1.22903	1.24206	1.28958	1.28388	1.29809	1.31404
22		0.998027	1.10512	1.18047	1.15107	1.20462	1.24614	1.26064	1.24845	1.30576	1.28025
22		0.981263	1.05853	1.16916	1.18357	1.19735	1.20462	1.26581	1.25208	1.31912	1.28813
23		0.963426	1.03678	1.15978	1.06992	1.20999	1.16573	1.19865	1.25818	1.27172	1.25338	1.31196
23		0.968503	1.03339	1.13624	1.13361	1.18723	1.17422	1.23633	1.25105	1.27648	1.2538	1.33409
24		0.938273	1.03145	1.08172	1.17555	1.1595	1.20212	1.16808	1.25132	1.21726	1.26567	1.23787	1.29362

## Sheet: Lcomsup
LCoMsup		Step
Athlete		1	2	3	4	5	6	7	8	9	10	11	12
1		0.974427	0.96205	0.952926	0.983876	0.997386	1.01607	1.00332	1.01115	1.01911	1.01767	1.03035
2		1.01149	1.03052	0.99737	1.02498	1.0288	1.04694	1.03185	1.03573	1.04571	1.04777	1.05299
3		0.891704	0.885141	0.870771	0.852846	0.915537	0.919803	0.883114	0.890407	0.90144	0.938476	0.945457
3		0.89613	0.901997	0.840751	0.897983	0.87326	0.890729	0.882464	0.913806	0.924025	0.94496	0.944635
4		1.00209	0.985337	0.97877	1.00323	0.977098	1.0032	1.00991	1.01648	1.01507	1.02505
4		1.00474	0.998823	0.969226	0.993737	0.986854	1.009	1.01698	1.0291	1.01286	1.03019	1.02731
5		0.926212	0.919351	0.934405	0.942116	0.984995	0.978794	0.967685	1.00554	1.00363	1.01163
6		1.03044	1.02641	1.03141	1.05629	1.05488	1.05704	1.0574	1.05847	1.06871	1.0616
6		1.04012	1.02799	1.02592	1.0491	1.04532	1.04151	1.05723	1.04638	1.04934	1.05095
7		0.996984	0.963852	1.02259	1.03058	1.0535	1.02977	1.03815	1.05114	1.0702	1.05821
7		0.974249	1.00371	1.02271	1.02563	1.03343	1.0267	1.04763	1.06675	1.08932	1.07141
7		0.99025	0.992847	0.971145	1.02018	1.04624	1.03769	1.04022	1.04757	1.07135	1.07224
8		0.95768	0.92176	0.919005	0.954656	0.997358	0.988743	0.97039	0.989065	1.00152	1.00979	1.01593
8		0.930027	0.917276	0.947559	0.969902	0.961757	0.971224	0.970191	1.00091	1.01678	1.01532	1.01662
9		0.918548	0.9259	0.941678	0.950375	0.953486	0.922646	0.954499	0.929743	0.966998	0.961874	0.976392
10		1.08121	1.04911	1.06521	1.09055	1.11325	1.10605	1.10576	1.10514	1.12759	1.1236
10		1.03503	1.0236	1.07755	1.06249	1.08089	1.0798	1.09112	1.10666	1.12841	1.10796
11		1.00581	0.956101	0.992689	0.985583	1.03285	1.01218	1.02744	1.02166	1.05021	1.04984	1.05848
11		0.995733	1.03009	1.00784	1.00948	1.01557	1.00596	1.01625	1.02642	1.03862	1.02801
12		0.988798	0.99004	1.00072	1.00938	1.00016	1.00838	1.00649	1.00577	1.05099	1.04056	1.04137
12		0.98998	1.02417	0.998635	1.02532	1.00951	1.00937	1.01502	1.03751	1.04309	1.05491
13		0.923758	0.912035	0.983932	0.952448	0.976937	0.97081	0.957496	0.957108	0.969571	0.965885	0.967784
13		0.967323	0.956805	0.906603	0.917603	0.909948	0.933142	0.923505	0.946708	0.971006	0.963358	0.969685
14		1.01201	0.995639	1.01483	1.01077	1.04262	1.05237	1.05802	1.0674	1.06986	1.08226
14		1.01043	0.982913	1.01384	1.02989	1.05056	1.06246	1.06883	1.0883	1.06269
15		0.984817	0.971281	1.00218	0.990293	0.99848	1.00873	1.03306	1.04548	1.06322	1.07034
15		0.996747	0.981399	0.970168	0.97817	0.974592	0.983102	0.994633	1.0306	1.05625	1.04848
16		0.958024	0.948967	0.94443	0.985745	0.989033	0.965123	0.956214	0.952011	0.988174	1.00048
16		0.971662	0.97418	0.957827	0.988299	1.00083	0.974319	0.977243	0.997917	1.01569	0.997874
17		1.00053	0.999746	0.98037	1.02904	1.02779	1.06957	1.0705	1.10072	1.07343	1.09427	1.08431
17		1.0451	1.02401	1.02309	1.04451	1.03609	1.05211	1.04097	1.06132	1.06115	1.08878	1.08364
18		0.982184	0.996709	1.01765	1.0534	1.06098	1.04222	1.04403	1.05763	1.08873	1.08311
19		1.00263	1.00906	1.03105	1.08402	1.04173	1.07898	1.05928	1.09731	1.07275	1.07758
20		0.870775	0.849138	0.85381	0.846222	0.878185	0.912298	0.943182	0.964409	0.960052	0.981756	0.966705
21		1.01641	1.00591	1.01149	1.00996	1.03952	1.01101	1.01442	1.0295	1.05002	1.04102	1.05549
21		1.03178	1.01538	1.01264	1.02503	1.04364	1.02671	1.02552	1.02753	1.06261	1.05286	1.05649
22		0.947714	0.970293	0.985987	1.06974	1.04689	1.03707	1.03935	1.07184	1.05076	1.08921
22		0.993141	1.01544	0.994013	1.03234	1.04142	1.05027	1.019	1.04825	1.0391	1.08107
23		0.974492	0.934658	0.945439	0.991754	0.969201	0.981453	0.982157	0.968712	1.00666	1.01767	1.02407
23		0.99414	0.980415	0.990042	1.00142	0.996463	0.993955	0.981626	0.983629	1.03044	1.03656	1.0413
24		0.950095	0.967458	0.940453	0.959187	0.966342	0.985615	0.981111	0.969225	0.981042	0.993011	0.990473	0.998296

## Sheet: Speed
VhCoM		Step
Athlete		1	2	3	4	5	6	7	8	9	10	11	12
1			4.05604	5.15788	5.90678	6.61866	7.12327	7.72746	7.90249	8.40109	8.59463
2			4.00084	5.09168	5.74273	6.52497	6.97231	7.51913	7.79048	8.2908	8.45016	8.8527
3			4.41377	5.54796	6.30244	6.79473	7.46458	7.87205	8.25473	8.43733	8.72314	8.9713
3			4.41531	5.45761	6.2435	6.83056	7.44199	7.78613	8.17041	8.47963	8.78529	8.94377	9.2787
4			4.11076	5.06349	5.81368	6.51948	6.84036	7.65643	7.81722	8.27924	8.37374
4			4.08058	5.10042	5.8026	6.58007	7.0088	7.62954	7.82844	8.35045	8.43512	8.85075
5			4.2919	5.27212	6.13807	6.68852	7.43993	7.79117	8.20581	8.56044	8.87064
6			4.1891	5.24282	6.02166	6.75983	7.25452	7.76373	8.12911	8.48014	8.7523
6			4.18087	5.1939	6.03665	6.69103	7.28423	7.71044	8.12902	8.49915	8.68131
7			4.15245	5.27559	6.0509	6.68073	7.23134	7.73696	8.08512	8.48363	8.64527
7			4.19832	5.33866	6.06659	6.80966	7.3001	7.77729	8.13507	8.55823	8.75211
7			4.10594	5.23506	6.08452	6.74314	7.28348	7.76773	8.11946	8.49573	8.73882
8			4.09329	5.18275	6.00739	6.65749	7.23619	7.73007	8.07207	8.50305	8.75894	8.98287	9.1971
8			4.04225	5.19536	5.99477	6.62444	7.19742	7.69507	8.11864	8.36657	8.66779	8.93911
9			4.03842	5.11194	5.83396	6.54792	7.04495	7.53922	7.94008	8.35652	8.53145	8.92949
10			4.05351	5.07431	5.87142	6.57561	7.07452	7.55108	7.96426	8.27051	8.56541	8.78526
10			4.17625	5.23469	5.96267	6.65881	7.1651	7.63221	7.96187	8.35063	8.65132
11			4.05842	5.26818	6.09721	6.83747	7.364	7.9492	8.19335	8.71799	8.87214	9.17133
11			4.09773	5.13553	5.96166	6.84421	7.27116	7.92183	8.21388	8.7184	8.93264	9.22448
12			4.00226	5.07698	5.84912	6.58258	7.10963	7.6307	8.04669	8.32987	8.66978	8.86012
12			3.93864	4.95801	5.7575	6.52831	7.04288	7.61233	8.02836	8.43152	8.67639	8.99258
13			4.05158	5.0212	5.90083	6.45231	7.07575	7.54147	7.96217	8.33286	8.58824	8.83101
13			4.14125	5.09239	5.87565	6.592	7.19542	7.61535	7.99096	8.37132	8.65507	8.88659
14			4.22749	5.30762	6.23268	6.78298	7.50296	7.78541	8.28653	8.45519	8.89473	8.88702
14			4.37452	5.37247	6.24783	6.81199	7.4632	7.77778	8.28473	8.54666	8.77642
15			4.16238	5.30186	6.06316	6.81915	7.30952	7.8296	8.21788	8.52996	8.78546	9.11439
15			4.21937	5.27884	6.07939	6.86611	7.34367	7.83653	8.18792	8.52071	8.87419	9.11954
16			4.12032	5.24385	6.05224	6.72395	7.34331	7.66384	8.00067	8.27932	8.64167	8.74669
16			4.18473	5.31682	6.03684	6.78131	7.34263	7.75655	8.08186	8.44162	8.78938	8.96402
17			4.0297	4.90962	5.6747	6.13658	6.57271	6.93984	7.32309	7.6348	7.9032	8.17828
17			3.96087	4.78356	5.55875	6.22369	6.64934	7.00687	7.39576	7.73605	7.9955	8.29711
18			4.04694	5.17402	5.9038	6.68534	7.18495	7.51554	7.93664	8.27262	8.54801
19			4.09564	5.12835	5.79259	6.55259	6.92216	7.42604	7.66013	8.08726	8.23611
20			4.0834	5.12078	5.95988	6.52074	7.20396	7.27816	7.84758	8.19219	8.4454	8.70028
21			3.97629	5.00957	5.77594	6.48411	6.98309	7.44003	7.75335	8.11191	8.30985	8.56464
21			3.95958	4.99341	5.77176	6.47388	6.96944	7.47174	7.75449	8.12348	8.30284	8.32919
22			4.32398	5.42476	6.18801	6.81925	7.34339	7.75709	8.17617	8.57298	8.78995	9.1334
22			4.34007	5.3136	6.16463	6.79804	7.38345	7.89981	8.15159	8.60125	8.81695	9.1598
23			4.23323	5.20673	6.03491	6.70135	7.1979	7.55869	8.01536	8.12305	8.55378	8.67943
23			4.3245	5.26582	6.08703	6.68439	7.25999	7.67322	8.02969	8.26981	8.61922	8.79589
24			3.92036	4.8235	5.58078	6.217	6.75978	7.2138	7.66226	7.9638	8.34717	8.546	8.84252

## Sheet: CT
ContactTime		Step
Athlete		1	2	3	4	5	6	7	8	9	10	11	12
1		0.176	0.164	0.144	0.132	0.12	0.112	0.112	0.108	0.1	0.104	0.1
2		0.208	0.192	0.176	0.156	0.14	0.136	0.14	0.128	0.12	0.124	0.124	0.112
3		0.188	0.18	0.18	0.148	0.112	0.124	0.132	0.12	0.12	0.104	0.108	0.092
3		0.184	0.172	0.16	0.132	0.136	0.132	0.132	0.116	0.112	0.104	0.104	0.096
4		0.18	0.16	0.164	0.136	0.148	0.128	0.124	0.116	0.12	0.112	0.116	0.104
4		0.18	0.156	0.16	0.14	0.144	0.12	0.12	0.112	0.124	0.104	0.116	0.104
5		0.216	0.2	0.168	0.164	0.132	0.136	0.132	0.124	0.112	0.116	0.112
6		0.2	0.18	0.172	0.14	0.14	0.132	0.132	0.128	0.124	0.124	0.124
6		0.188	0.18	0.168	0.148	0.144	0.136	0.136	0.132	0.128	0.12	0.112
7		0.196	0.188	0.136	0.14	0.124	0.132	0.124	0.12	0.108	0.112	0.108
7		0.216	0.168	0.152	0.14	0.128	0.132	0.12	0.112	0.104	0.116	0.104
7		0.2	0.18	0.164	0.14	0.124	0.132	0.128	0.116	0.108	0.108	0.1
8		0.196	0.176	0.164	0.14	0.124	0.124	0.124	0.116	0.108	0.108	0.104	0.104
8		0.188	0.184	0.156	0.14	0.136	0.128	0.124	0.116	0.108	0.104	0.108	0.104
9		0.18	0.152	0.14	0.12	0.124	0.12	0.112	0.108	0.1	0.096	0.1	0.088
10		0.18	0.192	0.172	0.152	0.128	0.136	0.128	0.136	0.116	0.124	0.116
10		0.22	0.204	0.164	0.168	0.148	0.148	0.14	0.128	0.12	0.132	0.128
11		0.176	0.192	0.156	0.152	0.132	0.132	0.132	0.12	0.12	0.112	0.112
11		0.192	0.152	0.164	0.144	0.14	0.136	0.136	0.12	0.12	0.12	0.116	0.104
12		0.2	0.168	0.16	0.148	0.14	0.136	0.14	0.124	0.112	0.116	0.116	0.108
12		0.176	0.164	0.168	0.14	0.148	0.132	0.132	0.12	0.12	0.112	0.112	0.104
13		0.176	0.176	0.132	0.136	0.12	0.124	0.116	0.116	0.112	0.108	0.104	0.108
13		0.172	0.164	0.176	0.16	0.14	0.136	0.132	0.124	0.104	0.116	0.104	0.112
14		0.18	0.18	0.168	0.144	0.136	0.128	0.124	0.112	0.112	0.108	0.108
14		0.192	0.18	0.168	0.14	0.136	0.12	0.124	0.116	0.124	0.116	0.116
15		0.192	0.172	0.148	0.144	0.132	0.132	0.12	0.116	0.108	0.104	0.104
15		0.184	0.168	0.16	0.148	0.14	0.14	0.128	0.116	0.108	0.108	0.104
16		0.216	0.196	0.184	0.156	0.144	0.152	0.148	0.136	0.128	0.124	0.116	0.12
16		0.208	0.176	0.176	0.148	0.144	0.14	0.14	0.128	0.12	0.124	0.124	0.12
17		0.192	0.2	0.168	0.164	0.148	0.144	0.128	0.128	0.124	0.124	0.12	0.12
17		0.164	0.188	0.16	0.156	0.144	0.148	0.132	0.136	0.132	0.132	0.116	0.12
18		0.232	0.192	0.172	0.152	0.148	0.148	0.148	0.14	0.12	0.12	0.12	0.116
19		0.188	0.168	0.148	0.128	0.136	0.116	0.124	0.112	0.12	0.116	0.116	0.108
20		0.204	0.192	0.176	0.16	0.14	0.132	0.12	0.112	0.108	0.104	0.104	0.104
21		0.192	0.184	0.176	0.152	0.136	0.148	0.136	0.136	0.12	0.128	0.12	0.12
21		0.184	0.184	0.164	0.152	0.136	0.144	0.136	0.136	0.116	0.124	0.116	0.12
22		0.232	0.196	0.168	0.128	0.136	0.136	0.132	0.112	0.12	0.108	0.112
22		0.212	0.18	0.176	0.136	0.132	0.132	0.14	0.12	0.12	0.108	0.112
23		0.2	0.184	0.176	0.136	0.148	0.136	0.132	0.14	0.12	0.116	0.12	0.112
23		0.184	0.164	0.16	0.144	0.136	0.136	0.136	0.132	0.112	0.112	0.112	0.104
24		0.192	0.168	0.16	0.16	0.136	0.128	0.124	0.128	0.12	0.112	0.112	0.112

## Sheet: AT
Aerial Time		Step
Athlete		1	2	3	4	5	6	7	8	9	10	11	12
1		0.096	0.056	0.076	0.076	0.104	0.1	0.104	0.096	0.116	0.1	0.116	0.116
2		0.06	0.048	0.036	0.064	0.084	0.084	0.088	0.088	0.104	0.1	0.1	0.104
3		0.056	0.024	0.024	0.028	0.096	0.08	0.068	0.072	0.08	0.104	0.104	0.112
3		0.072	0.028	0.032	0.056	0.06	0.064	0.068	0.088	0.092	0.108	0.108	0.1
4		0.072	0.056	0.048	0.08	0.064	0.092	0.08	0.1	0.084	0.104	0.092	0.108
4		0.08	0.064	0.052	0.08	0.068	0.092	0.084	0.108	0.088	0.108	0.092	0.108
5		0.008	0.048	0.052	0.096	0.084	0.092	0.1	0.112	0.108	0.116
6		0.072	0.064	0.06	0.1	0.088	0.108	0.092	0.108	0.1	0.108	0.096
6		0.076	0.064	0.068	0.084	0.08	0.1	0.092	0.1	0.096	0.116	0.116
7		0.088	0.04	0.08	0.08	0.104	0.1	0.092	0.108	0.112	0.12	0.116
7		0.064	0.068	0.072	0.088	0.092	0.1	0.108	0.116	0.132	0.116	0.12
7		0.088	0.056	0.06	0.088	0.1	0.1	0.096	0.108	0.12	0.12	0.128
8		0.064	0.016	0.06	0.06	0.096	0.08	0.084	0.092	0.096	0.1	0.1	0.108
8		0.056	0.028	0.064	0.06	0.076	0.08	0.084	0.092	0.1	0.104	0.1	0.108
9		0.056	0.048	0.072	0.084	0.088	0.084	0.092	0.096	0.1	0.116	0.1	0.124
10		0.08	0.044	0.052	0.076	0.092	0.096	0.1	0.092	0.112	0.108	0.124
10		0.052	0.032	0.06	0.064	0.076	0.084	0.088	0.1	0.116	0.104	0.148
11		0.068	0.04	0.052	0.072	0.084	0.088	0.08	0.096	0.096	0.112	0.1	0.116
11		0.06	0.072	0.06	0.084	0.076	0.088	0.084	0.096	0.096	0.104	0.1	0.116
12		0.052	0.052	0.064	0.068	0.08	0.084	0.084	0.08	0.108	0.096	0.1	0.104
12		0.056	0.084	0.056	0.08	0.076	0.084	0.088	0.1	0.096	0.108	0.1	0.112
13		0.076	0.048	0.076	0.084	0.088	0.092	0.092	0.092	0.096	0.1	0.1	0.104
13		0.088	0.072	0.04	0.052	0.068	0.08	0.076	0.084	0.1	0.092	0.1	0.096
14		0.08	0.064	0.072	0.088	0.104	0.112	0.116	0.124	0.128	0.132	0.132
14		0.08	0.068	0.068	0.096	0.1	0.12	0.116	0.128	0.112	0.124	0.116
15		0.064	0.064	0.072	0.084	0.084	0.096	0.104	0.108	0.116	0.124	0.12
15		0.072	0.072	0.064	0.08	0.08	0.088	0.1	0.112	0.116	0.116	0.116
16		0.06	0.032	0.04	0.064	0.076	0.06	0.08	0.08	0.1	0.088	0.12	0.108
16		0.08	0.052	0.052	0.076	0.084	0.072	0.084	0.092	0.1	0.088	0.096	0.1
17		0.044	0.016	0.052	0.052	0.072	0.076	0.092	0.084	0.088	0.092	0.096	0.104
17		0.084	0.036	0.056	0.064	0.068	0.068	0.076	0.08	0.088	0.084	0.096	0.104
18		0.04	0.036	0.056	0.072	0.072	0.08	0.08	0.088	0.096	0.104	0.1	0.104
19		0.092	0.076	0.08	0.108	0.096	0.116	0.108	0.12	0.112	0.112	0.116	0.124
20		0.052	0.02	0.04	0.048	0.064	0.084	0.096	0.096	0.112	0.116	0.12	0.124
21		0.068	0.048	0.056	0.076	0.088	0.084	0.084	0.092	0.1	0.096	0.108	0.104
21		0.076	0.048	0.06	0.084	0.088	0.088	0.088	0.092	0.104	0.108	0.104	0.108
22		0.04	0.04	0.056	0.088	0.084	0.084	0.096	0.1	0.104	0.108	0.108
22		0.064	0.048	0.052	0.084	0.092	0.092	0.084	0.096	0.1	0.112	0.112
23		0.056	0.04	0.048	0.072	0.064	0.076	0.08	0.068	0.096	0.096	0.104	0.12
23		0.068	0.056	0.06	0.072	0.084	0.08	0.08	0.076	0.1	0.108	0.112	0.128
24		0.06	0.02	0.04	0.044	0.064	0.076	0.088	0.076	0.092	0.092	0.1	0.1

## Sheet: SL
StepLength		Step
Athlete		1	2	3	4	5	6	7	8	9	10	11	12
1		1.0694	1.06434	1.34036	1.31321	1.59069	1.56092	1.70937	1.6747	1.87584	1.75487	1.97131	1.91497
2		1.08063	1.09345	1.33356	1.38504	1.59932	1.56247	1.76411	1.76611	1.93259	1.8921	2.03902	2.03062
3		1.06477	1.04817	1.27017	1.40976	1.47486	1.52215	1.62939	1.62961	1.75392	1.88315	1.91567	1.93647
3		1.1024	0.982234	1.33931	1.23316	1.46004	1.4827	1.62123	1.74196	1.79918	1.90594	1.90195	1.84914
4		1.01752	1.05616	1.19846	1.36678	1.48018	1.62559	1.59815	1.71606	1.7237	1.85416	1.84724	1.96646
4		1.04467	1.05086	1.22382	1.37885	1.48129	1.60927	1.59686	1.75336	1.78725	1.87139	1.82398	1.99249
5		0.155031	1.14068	1.32919	1.44133	1.64566	1.67621	1.84375	1.86661	2.02358	1.99335	2.1684
6		1.11505	1.20777	1.39173	1.57763	1.61827	1.81996	1.78605	1.97981	1.92424	2.06029	2.04804
6		1.08279	1.19123	1.41093	1.48526	1.60832	1.80773	1.77616	1.96006	1.95883	2.11238	2.11677
7		1.12313	1.22854	1.31228	1.4103	1.61633	1.7143	1.76186	1.88755	1.9556	2.00213	2.03576
7		1.17107	1.22267	1.3299	1.50252	1.59811	1.75022	1.86258	1.93132	2.04749	2.01706	2.09294
7		1.13203	1.17776	1.39706	1.4852	1.61531	1.72309	1.81687	1.91191	1.98847	2.0209	2.09587
8		1.0112	1.03443	1.34875	1.34107	1.54043	1.53167	1.67467	1.73576	1.80458	1.8251	1.88737	1.95026
8		1.02034	1.07064	1.29533	1.29848	1.52214	1.55166	1.68923	1.72398	1.81307	1.83613	1.88675	1.94859
9		0.988752	0.989288	1.22904	1.28983	1.44457	1.52402	1.57529	1.69341	1.73644	1.84324	1.79362	1.95536	1.90987
10		1.09809	1.15661	1.34321	1.45632	1.58876	1.66198	1.79939	1.83158	2.00919	1.97942	2.15767
10		1.17084	1.25201	1.33961	1.48264	1.63617	1.705	1.83988	1.89256	2.0355	2.05507	2.51137
11		0.977778	1.16519	1.29003	1.49199	1.57452	1.69363	1.73132	1.87366	1.92481	2.01827	1.99423	2.08946
11		1.00524	1.10633	1.29058	1.49236	1.55689	1.72257	1.7966	1.86556	1.93761	2.02358	2.02358	2.15091
12		1.02823	1.10987	1.25981	1.37266	1.55744	1.62411	1.75974	1.77206	1.86836	1.83992	1.95092	1.96837
12		1.03492	1.07353	1.24823	1.40383	1.51963	1.6391	1.73641	1.82995	1.88186	1.94745	1.94019	2.02322
13		1.02947	1.11094	1.14309	1.42001	1.4246	1.59345	1.65497	1.68651	1.7885	1.81575	1.86494	1.88509
13		1.03967	1.07606	1.26954	1.37024	1.53314	1.5702	1.69709	1.71064	1.79323	1.77261	1.90614	1.86568
14		1.04171	1.2606	1.41994	1.64151	1.70264	1.8772	1.93057	2.07709	2.04491	2.16977	2.14295
14		1.06371	1.34018	1.39952	1.66406	1.67997	1.90831	1.88586	2.09813	1.98225	2.19582	2.11838
15		1.11012	1.19536	1.31528	1.50273	1.59151	1.71174	1.83688	1.89672	1.99054	2.015	2.05512
15		1.11228	1.18686	1.35209	1.49522	1.62155	1.73161	1.90197	1.91068	1.97822	1.99933	2.06438
16		1.11167	1.14864	1.37126	1.4435	1.57536	1.60858	1.80198	1.83199	1.91877	1.88647	2.12139	2.07553
16		1.1356	1.16356	1.37847	1.48203	1.62131	1.65151	1.78471	1.84721	1.89809	1.90055	1.99532	2.05103
17		1.01538	1.04488	1.30667	1.26192	1.48737	1.49852	1.62847	1.53294	1.72025	1.69924	1.82832	1.86297	2.07849
17		1.03094	1.00685	1.22903	1.27438	1.42648	1.4502	1.61701	1.58294	1.77844	1.71547	1.89544	1.89388	2.11076
18		1.0669	1.18451	1.34923	1.4393	1.53646	1.71619	1.76131	1.90011	1.87945	1.94707	1.93646	2.03479
19		1.14233	1.18758	1.34471	1.44084	1.61903	1.66235	1.80008	1.7936	1.90789	1.88996	2.00274	2.04737
20		1.0291	1.0739	1.2563	1.38766	1.42715	1.60779	1.67049	1.68031	1.86288	1.88536	2.00457	2.01641
21		1.06256	1.11225	1.31517	1.48408	1.50906	1.68194	1.71055	1.80983	1.85023	1.87583	1.97647	1.9853
21		1.04446	1.09463	1.31438	1.46477	1.53776	1.66585	1.73481	1.82787	1.86959	1.92115	1.95366	2.0112
22		1.16686	1.28929	1.4203	1.44916	1.55459	1.69314	1.81882	1.82157	1.94679	1.94304	2.04328
22		1.14786	1.20133	1.40416	1.52915	1.58574	1.6907	1.8076	1.86416	1.96434	1.97373	2.06132
23		1.02924	1.17357	1.36617	1.33712	1.53282	1.57275	1.65407	1.70756	1.86206	1.81957	1.97501	2.15459
23		1.04282	1.14374	1.30876	1.41949	1.5686	1.60798	1.72196	1.73089	1.85607	1.89035	2.03246	2.12521
24		0.978032	0.935305	1.10324	1.24433	1.34909	1.46308	1.56279	1.63064	1.72414	1.7791	1.81712	1.91473	1.98326
